# Supplementary material for: Lipopolysaccharide induced mouse depression model can better simulate changes in peripheral blood FFAs in alMDD
Source: PLoS One. 2026 Jan 23;21(1):e0340967. doi: 10.1371/journal.pone.0340967 (PMC12829858; doi:10.1371/journal.pone.0340967)
Supplement: S1 Table — Table 1 the behavioral data in LPS mice. Table 2 the behavioral data in CSDS mice. p-value was caculated by t-test. (XLSX) [file pone.0340967.s001.xlsx]

## Sheet: Table 1
Table 1 Characteristics of behavioral test in LPS mice
FST			SPT
Control	LPS	p-value	Control	LPS	p-value
160.8	208.36	0.00609719	0.85	0.779661	6.18625e-05
	129		0.88641	0.75
131.52	206.64		0.932177	0.659009
82.08	132.56		0.84127	0.833333
63.2	176.44		0.775862	0.762712
	121.28		0.822581	0.6578
110.36	131.8		0.91354	0.579871
84.32	131.52		0.794521	0.712449
186.32	97.4		0.86546	0.654701
66.08	178.56		0.867754	0.613491
143.04	187.12
172.88	199.28
54.32	193.68
120.32	191.8
The behavioral data in LPS mice. p-value was caculated by t-test.

## Sheet: Table 2
Table 2 Characteristics of behavioral test in CSDS mice
FST			SPT			SIT
Control	CSDS	p-value	Control	CSDS	p-value	Control	CSDS	p-value
177.36	217.4	0.0159531	0.809524	0.742424	0.020003	2.55556	0.504054	1.86962e-05
123.31	98.63		0.862745	0.724138		2.03204	0.488267
134.32	174.84		0.702128	0.071429		2.88706	1.19791
133.12	185.4		0.892308	0.732203		2.35386	0.274143
67.84	162.52		0.85	0.75		1.14752	0.656658
154.64	198.12		0.630435	0.605634		1.69102	0.881477
155.86	134.23		0.444444	0.204082		1.46965	0.829803
132.8	159.27		0.853127	0.2		1.3384	0.667337
112.16	170.48		0.935484	0.714286		2.88462	0.709966
74.05	166.41		0.865385	0.623423		1.31598	0.203499
The behavioral data in CSDS mice. p-value was caculated by t-test.
