# Supplementary material for: Lipopolysaccharide induced mouse depression model can better simulate changes in peripheral blood FFAs in alMDD
Source: PLoS One. 2026 Jan 23;21(1):e0340967. doi: 10.1371/journal.pone.0340967 (PMC12829858; doi:10.1371/journal.pone.0340967)
Supplement: S2 Table — Table 1 quantitative analysis of FFAs in human beings (μg/mL). Table 2 quantitative analysis of FFAs in LPS mice (μg/mL). Table 3 quantitative analysis of FFAs in CSDS mice (μg/mL). (XLSX) [file pone.0340967.s003.xlsx]

## Sheet: Table 1
Table 1 Concentrationt Characteristics of FFAs in Human Individuals
Index	Name	Formula	HC001	HC002	HC006	HC017	HC018	HC003	HC009	HC010	HC011	HC012	HC013	HC024	HC025	HC008	HC022	HC016	HC014	HC015	HC039	HC040	HC030	HC042	HC032	HC033	HC034	HC035	HC004	HC005	HC045	HC047	HC048	HC050	HC029	HC036	HC021	HC026	HC031	HC037	HC043	HC044	HC007	HC041	HC049	HC019	HC051	HC052	HC064
C19-1(cis-10)	cis-10-carboenoic acid	C19H36O2	1.952668	1.862104	1.80155	1.850636	1.895246	1.9401400000000002	2.03356	1.963116	1.7414880000000001	1.955528	2.0724	1.9787540000000001	1.955086	2.3045400000000003	2.07566	2.09274	2.4633	1.81119	2.09416	2.5146	2.12722	2.29834	2.42828	1.857172	2.25806	2.4822	2.35108	2.05298	2.33732	2.2201400000000002	1.758052	1.9585720000000002	1.9648	1.880164	2.1851	1.9137	2.2770200000000003	2.1216	1.7860880000000001	2.1217599999999996	2.01266	2.38778	2.2126	1.9001599999999998	2.04168	1.917718	1.933396
C20-1(cis-11)	cis-11-eicosenoic acid	C20H38O2	1.760664	1.9036400000000002	1.7836759999999998	1.8103220000000002	1.559768	1.888516	1.60295	2.0762400000000003	2.27144	1.924968	2.3830400000000003	2.0394200000000002	2.11832	2.5274400000000004	1.7162400000000002	1.957356	2.31062	1.909718	2.14086	3.15636	1.8885939999999999	2.20396	1.9779360000000001	2.1318200000000003	1.6617220000000001	2.1207	2.72372	1.6659400000000002	1.710364	2.68874	1.592778	1.9163139999999999	2.33568	1.7475939999999999	2.16826	1.9886400000000002	1.9441979999999999	2.77126	2.50848	2.11794	2.49608	2.6618	2.391	2.0844400000000003	2.0123	1.9313900000000002	2.15908
C6-0	hexanoic acid	C6H12O2	0.27007800000000004	0.34262600000000004	0.29581199999999996	0.273494	0.277062	0.35291999999999996	0.29056	0.261448	0.346192	0.332382	0.40207600000000004	0.3808	0.369594	0.37136399999999997	0.278694	0.36651	0.345696	0.32982	0.384404	0.40965	0.397564	0.42615200000000003	0.376744	0.40683800000000003	0.41870799999999997	0.42456400000000005	0.438512	0.317836	0.286636	0.345632	0.33832199999999996	0.32201199999999996	0.342478	0.36081399999999997	0.268658	0.344094	0.37508800000000003	0.3836	0.36971	0.294268	0.285288	0.44360600000000006	0.28139200000000003	0.366056	0.30025799999999997	0.34666399999999997	0.340172
C20-2	cis-11,14-eicosadien- oic acid	C20H36O2	2.39756	2.08508	2.4104799999999997	2.48548	2.0979799999999997	2.1942	2.07884	2.4630400000000003	2.6106	2.3338799999999997	2.24868	2.37768	2.1975	2.8122	1.991434	1.9554759999999998	2.3955	2.14118	2.6543400000000004	2.1341200000000002	2.3947	2.42706	2.39272	2.6928400000000003	2.26328	1.8739080000000001	2.74072	1.864846	2.29324	2.98768	1.806152	2.4104799999999997	2.8612	2.1716	3.07298	2.14962	2.6630599999999998	2.26634	2.7073400000000003	2.3040000000000003	3.04042	3.1496	2.96068	2.06288	2.23068	2.38524	2.4373400000000003
C22-4(cis-7,10,13,16)	cis-7,10,13,16-docosat- etraenoic acid	C22H36O2	5.02824	3.65666	4.902880000000001	4.5349	3.4249199999999997	4.01726	4.02594	4.09912	4.1872	3.89108	3.9802400000000002	4.46094	3.90456	6.6985	4.0652	3.6235800000000005	3.7250400000000004	4.4443	5.6974	4.41466	4.6298	4.7923	4.26424	4.61196	4.59548	4.1528599999999996	6.331519999999999	4.55114	4.46068	5.74694	4.02718	4.74946	5.583880000000001	5.00898	6.07362	4.36756	4.45838	4.47216	4.1170800000000005	4.4546	5.38204	5.35122	4.3608400000000005	4.63914	5.75904	4.90128	4.28432
C9-0	nonanoic acid	C9H18O2	0.343044	0.344622	0.325198	0.33525	0.435104	0.301908	0.341494	0.399868	0.28837199999999996	0.313972	0.315954	0.358722	0.289688	0.35119	0.452614	0.36148600000000003	0.377308	0.37056999999999995	0.367964	0.388448	0.409064	0.42406400000000005	0.31406799999999996	0.378066	0.395766	0.302324	0.34476	0.334836	0.358148	0.32090799999999997	0.285428	0.340972	0.501364	0.490858	0.64441	0.511732	0.48879399999999995	0.460546	0.43664200000000003	0.320524	1.08237	0.47127600000000003	0.309606	0.324316	0.6261180000000001	0.526786	0.474542
C19-0	nonadecylic acid	C19H38O2	0.42839799999999995	0.415288	0.40171999999999997	0.42457799999999996	0.357158	0.38446199999999997	0.408566	0.43888999999999995	0.47408599999999995	0.450718	0.45922399999999997	0.461366	0.505622	0.41817200000000004	0.38851199999999997	0.373766	0.5281100000000001	0.402348	0.479278	0.46077799999999997	0.440094	0.449492	0.376406	0.42168999999999995	0.40107600000000004	0.378232	0.554966	0.407682	0.38001799999999997	0.41473999999999994	0.37667399999999995	0.413818	0.504688	0.362412	0.48995200000000005	0.335032	0.5386	0.491788	0.42281	0.392104	0.5078779999999999	0.448734	0.505242	0.377826	0.416494	0.400338	0.40777800000000003
C18-1n9t	trans-9-octadecenoic acid	C18H34O2	8.18018	6.75132	6.7270199999999996	6.745939999999999	5.78492	6.9516	5.362480000000001	6.051419999999999	9.613480000000001	7.54702	7.38552	8.739519999999999	8.440760000000001	9.39518	5.89162	6.7289	7.490539999999999	6.50922	7.226719999999999	6.956239999999999	10.05852	7.74724	7.57198	8.44028	5.61308	6.2999	9.7703	5.7095400000000005	5.82076	9.29796	4.90452	5.59692	7.68606	6.6348	7.525760000000001	4.9886	10.86524	8.63958	7.911060000000001	7.18352	7.92002	12.109860000000001	9.43292	7.4165399999999995	6.49484	7.591060000000001	6.61844
C18-2n6c	linoleic acid	C18H32O2	150.8238	145.03799999999998	136.1776	144.392	130.6046	120.8984	137.9056	142.9006	158.274	159.906	128.2602	155.2248	154.1702	128.1386	137.5128	120.311	132.6484	121.5446	154.054	113.229	138.679	123.3344	124.1816	118.2252	126.771	109.9232	144.8108	103.6634	125.8814	129.0274	102.6658	128.236	150.7592	117.2442	149.8762	122.4002	150.6622	151.4448	152.5958	124.679	157.6368	162.6216	131.7234	118.8394	130.6368	122.5932	131.7946
C20-4n6	arachidonic acid	C20H32O2	51.1776	41.5992	42.1448	36.2692	28.7236	36.6112	31.3082	42.8544	46.418	46.2902	40.6018	51.6806	50.1174	58.605	42.8304	37.4716	39.3086	47.699	50.8684	48.1832	50.2276	42.559	35.0904	42.3022	49.0606	40.9132	62.7782	41.9964	35.2066	51.8722	36.69	41.6026	48.7748	36.0716	39.796	42.391999999999996	49.5272	57.7244	39.1926	43.3894	56.773999999999994	41.576	61.8028	54.4758	71.13600000000001	49.9712	33.3466
C20-0	arachidic acid	C20H40O2	1.027952	1.096154	0.9423819999999999	1.0589879999999998	0.8514219999999999	0.936284	1.08806	0.988768	1.0119559999999999	1.0735139999999999	1.101076	1.114768	1.058724	1.016598	0.970174	1.019512	1.131876	1.002958	1.10216	1.151678	1.011266	1.024438	0.9487639999999999	1.02524	1.05752	0.9818620000000001	1.299444	0.9204120000000001	0.939408	1.1371200000000001	1.000162	1.0363440000000002	1.115872	0.9975280000000001	0.976448	0.9250700000000001	1.057574	1.356668	1.0701319999999999	0.925644	1.07246	1.120042	1.02692	0.9259040000000001	0.970374	1.049118	1.0046760000000001
C17-0	heptadecanoic acid	C17H34O2	2.06502	1.859272	2.0748	1.695998	1.609326	1.683224	1.5766440000000002	1.865884	2.3866400000000003	2.2640599999999997	2.03202	2.31082	2.95662	2.28496	2.23502	1.7168139999999998	2.1424	1.7447720000000002	2.6640599999999997	2.08204	2.70814	2.2671	1.7208139999999998	1.8156139999999998	1.67815	1.627718	2.79296	1.53696	1.6594380000000002	1.891662	1.472512	2.00446	2.3942	1.799084	2.64804	1.566574	3.9588	2.88046	2.1876599999999997	1.984402	3.01002	2.26588	2.87958	1.61636	2.25754	1.950818	1.751268
C24-0	lignoceric acid	C24H48O2	1.221798	1.248378	1.19519	1.214242	1.182368	1.201502	1.224558	1.243754	1.250126	1.22085	1.238118	1.229392	1.19929	1.205784	1.2219719999999998	1.1992200000000002	1.242114	1.199608	1.200284	1.212806	1.207616	1.20512	1.200796	1.226014	1.227484	1.1938440000000001	1.2758459999999998	1.20094	1.180956	1.2304540000000002	1.223682	1.230856	1.2780040000000001	1.2153	1.2292	1.209584	1.226764	1.37329	1.2182680000000001	1.188916	1.25068	1.257196	1.241862	1.211352	1.246944	1.214444	1.198564
C18-1n9c	cis-9-octadecenoic acid	C18H34O2	73.48100000000001	49.5694	69.5558	52.0854	46.943000000000005	56.042	61.3172	55.2278	77.8678	67.3172	63.9722	78.3006	79.5662	87.479	56.8148	61.3862	63.7364	55.0578	81.1586	58.6856	77.0528	74.25399999999999	53.8386	65.514	44.7368	66.3288	88.9688	48.983000000000004	43.5922	85.1922	49.6622	56.075	69.8152	67.6466	68.9886	53.1356	62.802	101.01100000000001	85.84700000000001	66.4926	79.917	88.3008	76.4152	65.6526	65.6152	73.5734	70.3234
C23-0	tricosanoic acid	C23H46O2	1.140684	1.15998	1.144752	1.13995	1.15141	1.144916	1.151176	1.148042	1.1558	1.161022	1.152336	1.14645	1.1481139999999999	1.1475600000000001	1.148324	1.1363	1.143062	1.146312	1.143502	1.143046	1.140148	1.1420000000000001	1.135608	1.155252	1.1486459999999998	1.138292	1.157116	1.150388	1.13515	1.141924	1.148942	1.14085	1.1695719999999998	1.153448	1.154284	1.150536	1.165294	1.16731	1.14895	1.1434520000000001	1.15421	1.170036	1.155186	1.1522139999999998	1.160136	1.143256	1.1371040000000001
C22-1n9	erucic acid	C22H42O2	1.9803959999999998	1.9322139999999999	1.74725	1.5906879999999999	1.712386	1.60921	1.6177620000000001	1.673502	1.74427	1.8602619999999999	2.10748	1.581	1.654146	1.750284	1.7123119999999998	1.7549259999999998	3.2106	1.9285720000000002	1.666282	2.14514	1.8936400000000002	1.595796	1.7068259999999997	2.1249	1.692322	1.7655740000000002	1.971134	1.769664	1.591528	2.19752	1.663966	1.8454380000000001	1.805178	2.12474	1.832512	1.502564	2.09274	1.826556	2.0672599999999997	1.87703	1.872168	2.3592	1.930834	1.850514	1.993612	1.815072	1.7310919999999999
C18-0	stearic acid	C18H36O2	125.1988	129.591	129.9474	113.2766	92.3238	103.6054	109.971	105.2112	122.9894	122.0816	122.2094	128.4374	121.3878	134.7742	111.88	113.3834	108.7094	110.1022	135.6494	129.5094	120.7524	122.3896	103.8092	109.8958	120.9926	110.3564	147.6646	102.2934	106.3632	122.345	96.917	103.507	134.219	106.962	118.0184	110.9898	138.9866	135.623	121.27	114.8078	140.3578	135.9468	124.6516	106.0874	121.0312	118.8774	112.6162
C20-3n6	cis-8,11,14-eicosatr- ienoic acid	C20H34O2	8.622819999999999	5.309880000000001	16.007820000000002	7.67018	5.74054	8.97412	7.37202	6.10392	7.0960600000000005	11.04804	9.71194	9.61168	7.0044	17.31356	4.26994	5.84094	6.93398	9.5588	16.85292	6.8485	11.085519999999999	12.67412	10.661660000000001	13.2538	9.0284	6.73648	15.315179999999998	7.2410000000000005	9.495339999999999	15.26476	6.315119999999999	11.52566	11.21392	13.4283	15.295860000000001	7.6774	8.455039999999999	11.14188	12.8068	5.6306199999999995	18.03404	11.49598	9.544260000000001	6.2561	14.28442	6.37646	6.76196
C16-0	palmitic acid	C16H32O2	237.84	223.648	235.69799999999998	204.328	187.0374	190.9876	201.19	187.6406	229.13400000000001	220.706	207.1	234.794	215.09	228.24200000000002	195.5882	196.44400000000002	179.453	191.5006	231.738	214.854	220.58	218.342	199.49	198.9284	202.442	207.612	245.304	159.3344	171.7032	205.486	160.9238	173.0766	196.4564	185.01	196.9812	191.3544	226.592	223.354	211.092	191.9548	217.852	230.40400000000002	206.24599999999998	193.5418	189.148	205.012	186.1974
C15-0	pentadecanoic acid	C15H30O2	1.108392	0.8265239999999999	1.158088	0.893718	0.8672059999999999	1.0704420000000001	0.768312	0.793212	1.19698	1.089936	0.984276	1.139704	1.0825559999999999	1.350178	1.03135	0.766684	0.9328	0.787384	1.3254860000000002	1.110632	1.386172	2.17218	1.1784780000000001	0.874868	0.833224	0.892698	1.455176	0.68394	0.8815219999999999	0.959866	0.685068	1.026386	1.276892	1.025156	1.47585	0.736158	1.678668	0.866936	1.148954	0.991218	1.457082	1.1129200000000001	1.287908	0.731946	1.0260200000000002	1.04768	0.8666459999999999
C16-1	cis-9-palmitoleic acid	C16H30O2	7.450360000000001	3.2938199999999997	10.09072	4.32242	4.94988	6.1512199999999995	3.16062	3.7299	6.1969	7.0601	6.608	6.3682	7.91918	13.189720000000001	6.76578	5.63846	4.51436	4.99744	9.4298	5.626519999999999	8.42424	12.84328	7.40176	9.235619999999999	5.08154	4.8937	11.289860000000001	4.4871	4.3652	12.41174	3.01694	7.07808	4.48002	9.87994	7.44792	4.3299199999999995	5.222980000000001	6.107480000000001	9.5799	7.210139999999999	10.326139999999999	13.32656	7.96386	6.06734	7.30912	8.12782	5.92252
C22-0	behenic acid	C22H44O2	1.087072	1.125616	1.067806	1.085742	1.06925	1.09582	1.10337	1.12696	1.115474	1.144134	1.115746	1.129034	1.0956700000000001	1.0902100000000001	1.0971520000000001	1.089176	1.128878	1.0889280000000001	1.079108	1.090632	1.09022	1.080466	1.063524	1.097004	1.089804	1.083512	1.191192	1.0723639999999999	1.0653139999999999	1.1239620000000001	1.121818	1.08556	1.1325020000000001	1.0850739999999999	1.098216	1.087192	1.0975780000000002	1.372182	1.117514	1.049136	1.1440700000000001	1.126568	1.1067879999999999	1.08223	1.132456	1.085502	1.088876
C22-6n3	cis-4,7,10,13,16,19- docosahexaenoic acid	C22H32O2	16.1069	12.04628	9.47224	8.47822	15.56944	13.56886	10.7977	17.89046	10.52132	14.6633	12.88204	18.79008	19.56866	11.51568	12.543439999999999	11.14	13.570920000000001	13.0047	11.497760000000001	22.5634	17.9577	14.763420000000002	10.724960000000001	12.982619999999999	10.489	10.07422	18.50176	10.18334	11.20252	18.7059	9.17302	17.6928	17.253439999999998	9.96306	11.35138	11.7553	11.88596	21.9686	14.1301	13.85196	23.337	16.9603	29.7172	12.6067	25.956999999999997	24.8518	11.26918
C20-3n3	cis-11,14,17-eic- osatrienoic acid	C20H34O2	2.53828	4.94982	3.2103599999999997	2.9492	3.5324800000000005	1.502526	2.41092	3.9581800000000005	2.21698	1.827464	2.06324	1.8041599999999998	1.585892	1.766478	6.10918	1.7333060000000002	1.76987	2.20234	2.16188	1.7206279999999998	2.45372	1.8371259999999998	2.3377	1.599142	2.8118	1.377156	1.9396959999999999	1.9813779999999999	2.30574	1.593858	1.3307200000000001	1.61907	2.14626	1.5119639999999999	3.6765	2.1055200000000003	1.9894180000000001	1.617124	1.9352619999999998	1.392758	5.57108	1.8979400000000002	2.7578400000000003	2.4274400000000003	6.08914	1.501126	1.581516
C18-3n3	α-linolenic acid	C18H30O2	4.1014800000000005	3.0744	4.12804	4.72898	3.701	4.0679	3.4533	4.29438	5.197780000000001	6.702660000000001	3.6133599999999997	5.69634	5.82546	4.1184400000000005	4.44868	3.12384	3.7084599999999996	3.08188	7.13478	2.6023	4.09576	5.20674	4.45372	3.9900800000000003	3.1635400000000002	2.7924599999999997	5.04398	2.62316	5.03372	4.23184	3.23972	6.34218	3.6455	3.7653800000000004	4.32784	2.2718	4.63894	3.4667800000000004	5.81796	3.8304400000000003	4.5784	4.945180000000001	4.40688	2.61754	2.75716	3.8284599999999998	4.9515199999999995
C14-0	myristic acid	C14H28O2	4.33208	2.4822	4.64612	4.11144	3.38616	4.5067	3.20096	2.88268	5.86546	4.04548	3.7064	5.31926	3.61482	9.25726	3.9233599999999997	3.4408	3.0439	3.3079400000000003	6.62904	4.1860599999999994	4.6513599999999995	20.7186	6.53024	4.51724	4.14578	3.65202	8.73012	2.7593799999999997	3.7441800000000005	6.9180399999999995	3.55816	5.5023599999999995	3.55726	8.35546	5.4976400000000005	2.59262	4.923719999999999	3.4877	6.559819999999999	7.47352	4.44232	6.77376	4.30166	2.8305	4.8216	5.1604	4.68012
Quantitative analysis of FFAs in human beings (μg/mL)
[truncated: 157 more columns]

## Sheet: Table 2
Table 2 Concentration Characteristics of FFAs in LPS mice
Index	Name	Formula	Control1	Control2	Control3	Control4	Control5	Control6	LPS1	LPS2	LPS3	LPS4	LPS5	LPS6
C19-1(cis-10)	cis-10-carboenoic acid	C19H36O2	1.45129	1.30737	1.45613	1.55163	1.16172	1.14461	1.14212	2.04013	1.1283	1.12785	1.45389	1.28608
C20-1(cis-11)	cis-11-eicosenoic acid	C20H38O2	6.2492	5.45376	4.7981	5.40068	5.0682	7.9468	4.18272	9.26103	4.68652	5.544	6.12622	4.47764
C6-0	hexanoic acid	C6H12O2	0.0253846	0.0328024	0.0302688	0.0318256	0.0280708	0.028084	0.0288034	0.038441	0.0331076	0.035214	0.0273318	0.0392128
C20-2	cis-11,14-eicosadien- oic acid	C20H36O2	1.91425	1.88838	1.56296	1.61841	1.41524	2.11204	1.83344	2.52301	1.57186	2.00452	1.952	1.41518
C22-4(cis-7,10,13,16)	cis-7,10,13,16-docosat- etraenoic acid	C22H36O2	2.0017	2.4088	2.73942	2.86036	1.90454	2.172	1.88691	3.15131	1.91398	1.83252	1.79253	2.15116
C9-0	nonanoic acid	C9H18O2	0.165722	0.394718	0.244288	0.251392	0.173369	0.29809	0.261566	0.368457	0.231286	0.42042	0.250432	0.194136
C19-0	nonadecylic acid	C19H38O2	1.36183	1.45386	1.3936	1.29793	1.28225	1.41657	0.780604	1.28012	1.01738	1.05785	0.828886	1.03278
C18-1n9t	trans-9-octadecenoic acid	C18H34O2	19.0978	13.6215	13.916	17.0301	14.4558	10.7052	14.7661	22.4386	17.3278	19.9147	16.3304	13.7877
C18-2n6c	linoleic acid	C18H32O2	182.261	203.942	164.963	136.84	133.293	222.872	112.587	161.829	121.899	129.422	145.049	136.491
C20-4n6	arachidonic acid	C20H32O2	108.033	117.695	116.373	94.553	89.0144	66.1498	76.5044	89.523	106.058	101.758	59.5928	105.312
C20-0	arachidic acid	C20H40O2	1.96011	2.30674	2.0285	1.72523	1.89404	3.7723	1.38845	3.01423	1.63898	1.95651	2.7511	1.52719
C17-0	heptadecanoic acid	C17H34O2	2.85142	3.08544	2.75064	2.41096	2.33356	2.94152	2.27836	2.68863	2.28906	2.41672	1.81769	2.3309
C24-0	lignoceric acid	C24H48O2	0.413996	0.452862	0.439068	0.423856	0.415494	0.48311	0.410794	0.63345	0.418026	0.428674	0.445866	0.447142
C18-1n9c	cis-9-octadecenoic acid	C18H34O2	127.869	108.208	104.227	87.053	75.6634	127.881	71.5468	122.787	96.3154	86.475	106.383	90.6736
C23-0	tricosanoic acid	C23H46O2	0.402742	0.341394	0.33027	0.325754	0.323928	0.330452	0.331336	0.697147	0.318736	0.352556	0.285822	0.364044
C22-1n9	erucic acid	C22H42O2	1.34456	2.61684	2.19048	1.37168	1.54365	1.80995	1.31262	2.51322	1.09876	1.7503	1.87928	1.41515
C18-0	stearic acid	C18H36O2	188.101	206.124	192.529	172.375	171.282	172.705	184.689	214.426	188.709	200.326	164.262	175.2
C20-3n6	cis-8,11,14-eicosatr- ienoic acid	C20H34O2	8.30776	8.76218	7.59924	6.042	6.85842	7.8264	6.04622	10.7901	7.23566	8.93906	10.0589	5.66814
C16-0	palmitic acid	C16H32O2	393.762	392.284	372.324	335.59	320.332	357.924	286.5	382.01	335.14	320.126	308.316	323.72
C15-0	pentadecanoic acid	C15H30O2	1.41631	1.54777	1.4298	1.16399	1.13989	1.63345	0.947954	1.27985	1.15632	1.10156	0.970892	1.16333
C16-1	cis-9-palmitoleic acid	C16H30O2	27.0932	16.5933	17.3728	17.2139	16.6611	19.1084	10.4681	15.2075	13.7648	12.984	14.3677	15.1423
C22-0	behenic acid	C22H44O2	0.410288	0.480114	0.456806	0.398392	0.398888	0.628384	0.351026	0.60996	0.379372	0.426596	0.482436	0.397682
C22-6n3	cis-4,7,10,13,16,19- docosahexaenoic acid	C22H32O2	132.6	154.344	149.406	113.537	103.023	117.919	80.4728	108.298	116.189	114.303	123.227	137.04
C20-3n3	cis-11,14,17-eic- osatrienoic acid	C20H34O2	0.55687	1.07129	1.06135	0.482602	0.364032	1.19062	0.810286	1.69093	0.81802	0.452594	0.536658	0.356348
C18-3n3	α-linolenic acid	C18H30O2	5.07768	4.42942	3.61658	3.96722	2.95642	6.6121	2.54466	5.23733	2.68418	2.67394	3.491	3.23418
C14-0	myristic acid	C14H28O2	8.35832	4.34716	4.27182	4.82358	3.66496	4.10552	4.1451	4.60873	4.5952	3.8886	4.3912	4.09802
Quantitative analysis of FFAs in LPS mice (μg/mL)

## Sheet: Table 3
Table 3 Concentration Characteristics of FFAs in CSDS mice
Index	Name	Formula	CSDS1	CSDS2	CSDS3	CSDS4	CSDS5	Control1	Control2	Control3	Control4	Control5	Control6
C19-1(cis-10)	cis-10-carboenoic acid	C19H36O2	7.836525	8.0871525	8.3619	8.366895	8.612145	7.969365	8.359875	7.6266675	8.384445	7.8197625	8.627625
C20-1(cis-11)	cis-11-eicosenoic acid	C20H38O2	5.8484925	6.436192500000001	6.1558875	6.51735	7.2572399999999995	6.15951	8.152289999999999	5.042115	7.42455	7.253302499999999	8.3777625
C6-0	hexanoic acid	C6H12O2	0.38256975	0.3864645	0.39460500000000004	0.39990149999999997	0.42716475	0.41863500000000003	0.44523675	0.40597649999999996	0.40956075	0.38136375	0.40480875
C20-2	cis-11,14-eicosadien- oic acid	C20H36O2	7.8373800000000005	8.23932	7.618297500000001	8.1869625	9.4275	8.60211	8.563365	7.4872125	8.641214999999999	9.29295	9.319635
C22-4(cis-7,10,13,16)	cis-7,10,13,16-docosat- etraenoic acid	C22H36O2	13.9000275	13.32126	13.2124725	13.2483375	16.1406	15.562439999999999	13.8604275	12.637575	15.683647500000001	16.052197500000002	16.389225
C9-0	nonanoic acid	C9H18O2	1.022076	1.16008875	1.01508525	1.08547875	1.056033	1.1883825000000001	1.2186854999999999	1.103202	1.13481675	1.17108675	1.29422925
C19-0	nonadecylic acid	C19H38O2	6.2956575	6.1836075	6.175619999999999	6.09012	6.941475	7.1623575	6.73983	5.9639625	6.970905	5.9256675	7.0338375
C18-1n9t	trans-9-octadecenoic acid	C18H34O2	19.0940175	28.79145	22.742775	28.260225	34.82775	20.677455	20.804602499999998	15.342614999999999	24.0309	21.311235	22.6197
C18-2n6c	linoleic acid	C18H32O2	449.91	405.765	493.16175	424.494	481.2165	466.2495	532.323	365.796	511.62525	464.69925	543.663
C20-4n6	arachidonic acid	C20H32O2	145.6128	146.3229	183.634425	175.8123	203.159475	174.757275	174.5127	137.5902	197.798625	166.178025	170.764425
C20-0	arachidic acid	C20H40O2	7.4111625	7.7347575	7.6058325	8.020935	9.023715	9.152415	9.4727925	6.837975	7.621785000000001	8.753535000000001	10.3472325
C17-0	heptadecanoic acid	C17H34O2	8.291047500000001	7.627275	8.597565	8.28468	9.500355	10.0054575	9.9179775	7.5921075	9.7947225	8.638919999999999	10.9391625
C24-0	lignoceric acid	C24H48O2	5.6529675	5.69754	5.6894625	5.6867625	5.745555	5.72526	5.7416625	5.585985	5.684175	5.63445	5.73957
C18-1n9c	cis-9-octadecenoic acid	C18H34O2	161.18055	162.8676	186.32475	163.308825	166.703625	141.209325	182.28915	95.686875	186.458625	175.375125	190.730475
C23-0	tricosanoic acid	C23H46O2	5.224184999999999	5.2865775	5.26635	5.2293825	5.24763	5.2530975	5.2432425	5.2156125	5.23764	5.2351425	5.2406775
C22-1n9	erucic acid	C22H42O2	3.476475	4.233735	3.48849	3.62529	3.60531	3.5134425000000005	4.43727	3.4574625	3.5813699999999997	6.41295	5.098409999999999
C18-0	stearic acid	C18H36O2	434.934	454.5765	515.58075	512.71425	543.474	514.395	533.979	411.66225	506.85075	452.655	518.51475
C20-3n6	cis-8,11,14-eicosatr- ienoic acid	C20H34O2	20.989597500000002	24.254325	25.131375	29.260125	33.6276	25.06275	24.72795	17.2944225	25.260525	24.4926	28.54755
C16-0	palmitic acid	C16H32O2	638.7255	679.1985	756.56925	726.83775	764.15175	721.0889999999999	781.4025	584.415	742.43475	672.4485	774.18225
C15-0	pentadecanoic acid	C15H30O2	3.4181550000000005	3.6170324999999997	3.4897725	3.2796225	3.7891800000000004	3.654	4.1733	3.1480425	3.9267675000000004	3.7091025	4.64049
C16-1	cis-9-palmitoleic acid	C16H30O2	18.986355	27.19125	24.510375	21.195764999999998	25.241175	17.0473725	19.08099	12.1270725	22.2042375	19.9381275	19.7247375
C22-0	behenic acid	C22H44O2	4.1855625	4.1679900000000005	4.20795	4.1730975	4.2534225	4.2572025	4.38705	4.04568	4.196115	4.1951025	4.52232
C22-6n3	cis-4,7,10,13,16,19- docosahexaenoic acid	C22H32O2	73.084275	83.34585	102.51405	99.147825	105.2388	109.599975	109.98899999999999	70.611525	103.197825	98.2251	105.7086
C20-3n3	cis-11,14,17-eic- osatrienoic acid	C20H34O2	2.64015	2.638125	2.5626825	2.5739549999999998	2.6973225	2.6279775	2.5647975	2.5198650000000002	2.6865674999999998	2.61333	2.7267075000000003
C18-3n3	α-linolenic acid	C18H30O2	14.13216	10.8167625	14.51772	8.11926	9.655380000000001	9.497205000000001	13.580955	6.9199875	14.795617499999999	13.318964999999999	16.554915
C14-0	myristic acid	C14H28O2	7.183327499999999	8.0664975	8.3624625	6.989085	7.223039999999999	6.591285000000001	7.646985000000001	5.1878475	8.5047975	7.534439999999999	8.436285
Quantitative analysis of FFAs in CSDS mice (μg/mL)
