# Supplementary material for: Lipopolysaccharide induced mouse depression model can better simulate changes in peripheral blood FFAs in alMDD
Source: PLoS One. 2026 Jan 23;21(1):e0340967. doi: 10.1371/journal.pone.0340967 (PMC12829858; doi:10.1371/journal.pone.0340967)
Supplement: S3 Table — Table 1 z-score characteristics of FFAs in human individuals. Table 2 characteristics of FFAs in human peripheral blood. The general linear model was adjusted by including covariates with the following parameter estimates: years of education = 8.87, age = 14.70, and gender = 1.62. Mann Whitney test. The data are presented as the mean ± SEM. Table 3 the concentrationt characteristics of FFAs in CSDS mice. Table 4 characteristics of FFAs in CSDS mice peripheral blood. The data are presented as the mean ± SEM. Table 5 the concentrationt characteristics of FFAs in LPS mice. Table 6 characteristics of FFAs in LPS mice peripheral blood. The data are presented as the mean ± SEM. Table 7 characteristics of S-score in mice. The data are presented as the mean ± SEM. Table 8 S-score-based AERC profile of FFAs in mice. AERC area enclosed by the radar chart. (XLSX) [file pone.0340967.s004.xlsx]

## Sheet: Table 1
Table 1 z-score Characteristics of FFAs in Human Individuals
Item	Name	Formula	HC001	HC002	HC006	HC017	HC018	HC003	HC009	HC010	HC011	HC012	HC013	HC024	HC025	HC008	HC022	HC016	HC014	HC015	HC039	HC040	HC030	HC042	HC032	HC033	HC034	HC035	HC004	HC005	HC045	HC047	HC048	HC050	HC029	HC036	HC021	HC026	HC031	HC037	HC043	HC044	HC007	HC041	HC049	HC019	HC051	HC052	HC064
C19-1(cis-10)	cis-10-carboenoic acid	C19H36O2	-0.539487	-1.26347	-1.12653	-0.859441	-0.36953	-1.0599	-0.69932	-0.487835	-3.32645	-3.35746	-0.967334	-3.05822	-4.07985	-3.00143	-3.62922	-4.03245	-2.93176	-2.46929	-2.22473	-3.4748	-2.65156	-3.70556	-3.46317	-3.29902	-4.52157	-3.78323	-3.65273	-3.0919	-3.43051	-3.0693	-3.88738	-3.8101	-2.98443	-2.91006	-4.06496	-3.06864	-2.67458	-2.27477	-3.28754	-3.74988	-2.63444	-2.64015	-2.32507	-3.84581	-3.66933	-1.98691	-2.34149
C20-1(cis-11)	cis-11-eicosenoic acid	C20H38O2	-1.10804	-1.41627	-1.40795	-1.78238	0.208224	-0.564807	-0.281655	0.828887	-1.72496	-0.873538	-1.11174	-1.50473	-1.35709	-1.55863	-1.632	-1.80182	-2.66607	-1.9759	-1.27544	-1.87481	-2.57279	-2.30908	-1.72894	-2.05667	-1.93057	-2.07831	-2.77707	-2.36493	-1.48302	-2.16003	-1.70668	-2.55193	-2.09057	-2.30977	-2.3361	-0.854151	-2.66195	-2.8835	-1.76813	-1.73256	-2.56341	-2.63336	-2.08292	-2.4722	-2.9939	-1.87802	-2.06564
C6-0	hexanoic acid	C6H12O2	0.374052	-0.752513	0.740833	-0.992227	0.331188	0.911852	0.0531846	-1.10592	0.00178302	0.18587	-0.501647	-0.200948	-0.2466	0.419137	-0.630107	-1.62948	-1.22432	-0.0168609	-0.371575	-1.15048	-1.91484	-0.34313	-0.278835	-0.513975	-0.393007	-0.41017	-2.97158	-2.98134	-3.22231	-2.70642	-3.01056	-2.20657	-3.38553	-3.65603	-3.06049	-3.1003	-3.8603	-3.40396	-3.4289	-4.51208	-3.05365	-3.04315	-3.49139	-3.86288	-3.92413	-4.23778	-4.04027
C20-2	cis-11,14-eicosadien- oic acid	C20H36O2	-0.0408059	-0.652528	-1.75905	-1.37377	1.17829	0.0307483	-0.807066	1.18395	-1.08138	-0.475369	-0.139505	-1.03691	0.109029	-1.20034	-0.44614	-0.218739	-2.08502	-1.19411	-0.140398	-0.894455	-0.513111	-0.610143	0.172547	-0.551507	-1.26685	-1.166	-1.87687	-1.7299	0.1329	-1.45402	-0.669613	-1.78339	-1.45496	-1.82877	-1.50592	0.229457	-2.65442	-2.64973	-1.18345	-0.785695	-0.980177	-1.34697	-1.51917	-1.39708	-1.74631	-1.20649	-1.71018
C22-4(cis-7,10,13,16)	cis-7,10,13,16-docosat- etraenoic acid	C22H36O2	-1.05683	-1.14742	-1.18469	-0.830253	-0.267877	-0.863865	-0.529758	0.311574	-0.3084	-1.46838	-1.70842	-1.65583	-0.30313	-1.5124	-0.161769	-0.779404	-1.4121	-0.435374	-0.361293	-1.28246	0.595101	-1.097	-0.825171	-1.49454	-2.44596	-0.37705	-2.02406	-1.19905	-1.93064	-0.546269	-0.245612	-0.730007	-0.313429	0.237815	-0.643529	0.184653	-1.8404	-1.44609	-0.785078	-0.313509	-0.481383	-0.975136	-1.56451	-1.62455	-1.02028	-1.6657	-1.66325
C9-0	nonanoic acid	C9H18O2	-1.05663	-0.588468	-0.880486	-0.94498	-0.882666	-0.723179	-0.680626	-1.00391	-0.846175	-0.214924	-0.77298	-0.32952	-1.19317	-0.57631	-0.834691	-0.826414	-0.588999	-0.267525	-0.668557	-0.94622	-0.498896	-1.01839	-1.18156	-1.15058	-1.37162	-0.704924	-0.972698	-0.948507	-1.29226	-1.19725	-1.34234	-1.13095	-1.21598	-1.33291	-1.25059	-1.05514	-0.925644	-1.28591	-1.40248	-1.42401	-1.27822	-0.992548	-1.2619	-1.57414	-1.61309	-1.4488	-1.38463
C19-0	nonadecylic acid	C19H38O2	-0.823952	0.760219	-0.520396	0.3153	-0.394222	0.00489397	0.213006	-0.0709752	-2.13131	0.061972	0.638586	-0.741545	-0.604369	-1.46837	-0.499609	0.114626	-1.85363	-0.685954	-0.898529	-1.06757	0.0691753	-0.526308	0.499962	-1.30297	-0.737865	-0.970718	-1.11459	-1.21841	-0.88471	-0.297291	-1.56103	-1.61843	-0.930356	-1.59529	-1.08256	-0.21508	-1.54682	-1.70475	0.441866	-1.43607	-1.5756	-1.17249	-1.12602	-1.42374	-1.33018	-2.13228	-1.7848
C18-1n9t	trans-9-octadecenoic acid	C18H34O2	-0.110342	-1.08638	0.11404	-1.07896	0.351804	-0.80875	-0.145569	1.27682	-0.29249	-0.479682	-0.174372	-0.134485	0.946408	-0.759731	-1.1401	-1.40502	-1.75386	-1.91275	-1.34298	-1.89016	-1.39451	-0.307475	-0.801034	-0.844051	-0.762452	-1.70008	-1.98997	-1.11323	-0.889753	-0.578515	-1.05217	-0.838223	-1.09912	-1.64021	-0.588344	1.81167	-1.06969	-2.335	-0.612425	-1.84901	-0.566425	-0.769572	-0.716974	-1.15526	-1.58913	-1.02661	-1.02291
C18-2n6c	linoleic acid	C18H32O2	-0.582183	0.17288	-1.53334	-1.58028	1.01029	0.232314	-1.24247	1.09051	-0.711931	0.310205	-0.327393	-0.893646	0.416831	-0.803664	-0.439464	-0.771405	-1.71207	-0.204241	-0.632269	-0.989252	-0.1696	-0.137681	-0.0386412	-1.6134	-1.54573	-0.651016	-1.50617	-1.20083	0.588957	0.47071	-0.73316	-1.73161	-0.0796083	-2.21223	-0.65617	1.01419	-2.08373	-1.59386	-0.474756	-0.529135	-1.00798	-0.206303	-1.164	-1.11676	-1.97958	-1.04967	-0.548983
C20-4n6	arachidonic acid	C20H32O2	-0.453727	-0.986855	-0.381729	-0.511428	-0.751604	-0.0876968	-0.584561	1.30648	-0.878318	-0.336129	-0.959286	-1.12558	0.143125	-1.64721	-1.0532	-1.13587	-1.51597	-0.133938	0.23169	-1.25508	0.131226	-1.14467	-1.78368	-0.900634	-1.13323	-1.04058	-1.78905	-0.632303	-1.34776	-0.528489	-0.710635	-0.028623	-0.310409	-0.524279	-0.670709	0.259094	-1.25885	-0.927763	-0.403092	-1.36821	-0.0705806	-0.637429	-0.694196	-0.705491	-1.32773	-2.22624	-1.0248
C20-0	arachidic acid	C20H40O2	-0.919279	-0.491146	-1.28001	-0.308816	-0.730835	0.259972	-0.287494	1.12954	-1.69776	-1.01414	0.567661	-0.785391	-0.611202	-0.0767408	-0.475604	-0.813568	-1.19039	0.827596	0.463377	-0.650163	0.52033	-0.625898	-0.0378148	-1.12852	-1.17278	-0.672243	-1.32627	-0.627255	-0.264904	0.683206	-1.22196	-0.877904	0.0407949	-0.0912609	-0.348535	1.12743	-0.936249	-0.125024	-0.71309	0.0999151	-0.558284	-1.02244	-1.65597	-1.74991	-1.10739	-1.23996	-1.5452
C17-0	heptadecanoic acid	C17H34O2	-0.808083	-0.633457	-0.635397	-0.490353	0.196705	-0.0623201	-0.559642	1.28503	-1.00035	0.154813	0.0817523	-0.678444	0.237507	-0.860307	-0.450771	-0.73831	-1.38788	-1.01588	-0.276127	-1.09679	1.13093	0.292303	-0.300207	-0.636561	-0.820084	-0.971062	-1.71372	-0.980116	-0.803859	-0.661243	-1.10532	-1.0373	-0.882552	-0.869217	-1.13705	0.335852	-0.668083	-1.20146	0.243	-0.807403	-1.05019	-0.698109	-0.510427	-1.1565	-0.934235	-1.69611	-1.19227
C24-0	lignoceric acid	C24H48O2	-1.09746	-0.571636	-0.745171	-0.411183	-0.960889	1.41291	-0.641962	2.22682	-1.19923	-0.835718	0.465491	0.238912	-0.845739	-0.459727	-0.85072	-0.862421	-1.30376	0.167146	0.983515	0.435969	-0.0798947	-0.901604	-0.760412	-1.24993	-1.53256	-1.08078	-1.19989	-0.986271	-0.414063	-0.523632	-0.96947	-0.73917	-0.441485	-0.0373511	-0.62366	0.505995	-1.41273	-0.800375	-0.73359	-0.37782	-1.21765	-1.49421	-1.04472	-2.12805	-1.45677	-1.68863	-1.55692
C18-1n9c	cis-9-octadecenoic acid	C18H34O2	-0.112649	-1.04562	-0.959287	-0.811014	0.701392	-0.0409059	-0.978095	1.17739	-0.83986	-0.974228	-0.632713	0.841056	0.33837	-1.28159	-0.750973	-0.406861	-1.67738	-1.50931	-0.0321368	-1.50405	0.142604	-0.066513	0.475437	-1.10699	-1.64866	-0.830974	-2.06659	-1.61239	-0.770218	-0.330287	-0.457389	-0.881269	-0.590312	-0.808519	-1.33525	1.3758	-1.51453	-1.14253	-0.822322	0.163629	-0.698679	-1.12863	-1.09958	-1.64871	-1.48983	-0.139745	-1.23686
C23-0	tricosanoic acid	C23H46O2	-0.0713263	-0.318613	-1.15376	-1.08632	0.152009	-0.2268	-1.41533	0.252857	-1.07455	-0.537747	-1.51975	-0.302015	-1.163	-1.01719	-0.46085	-0.110615	-0.800791	0.207055	-0.872645	-0.212093	0.328493	-1.11048	-0.430596	-1.64245	-2.26497	-1.6519	-0.698893	-0.870754	1.4874	-0.487533	-0.920548	-0.853526	-0.157467	-1.23591	-0.244448	0.240251	-0.936515	-0.529343	-0.328278	-0.52262	-0.576195	-1.26511	-1.56156	-1.67943	-1.03484	-1.17057	-0.491105
C22-1n9	erucic acid	C22H42O2	-0.924018	-0.967589	-0.473493	-0.756854	-0.36988	-0.795664	-0.648474	0.0895722	-1.30388	0.0642113	-0.920115	-1.00506	-1.0393	2.60968	-1.00177	-0.998123	0.0205269	-1.08338	-0.561874	-1.01894	-0.945631	-1.25839	-1.02248	0.647959	-1.22644	-1.21382	-1.23307	-0.837585	-1.35017	-1.33862	-0.970956	-1.41327	-0.315583	-1.02406	-1.61345	0.0853116	-0.94606	-0.912708	-1.26572	-1.56411	-1.07852	-1.48358	-1.01112	-1.80392	-1.09382	-1.46672	0.537124
C18-0	stearic acid	C18H36O2	-0.586303	-0.862615	-0.716669	-0.630589	0.136628	0.462487	0.078662	0.835632	-0.672123	-0.134992	0.112232	-0.506644	0.249549	-0.428355	-0.653961	-0.590896	-0.554091	0.729231	0.668573	-0.573598	1.22885	-0.223566	-0.350277	-0.460592	-0.782561	-0.227529	-1.01596	-0.167883	-0.292854	0.169643	-0.701174	-0.740448	-0.0553952	-0.260123	-0.0733346	0.565407	-0.577463	-0.524312	0.218374	-0.0403203	0.482896	-0.349462	-1.54384	-0.535942	-1.03911	-0.74767	-0.467086
C20-3n6	cis-8,11,14-eicosatr- ienoic acid	C20H34O2	-0.681285	-1.1876	-0.126538	-0.350484	1.03417	-0.212629	-0.614765	0.320819	0.164856	-0.940827	-1.29718	-1.21494	-0.0736686	-0.822697	-0.244679	-0.646031	-1.43778	0.283086	1.14795	-0.682737	1.90496	-0.957786	0.427585	-0.371485	-1.2056	-0.074022	-0.957703	-0.881364	-0.556644	-0.995745	-0.355134	-1.05627	-0.865615	0.565369	-1.24195	1.1389	-1.64047	-0.936647	-0.294594	0.372546	1.59436	-1.22145	-0.938166	-1.29951	-0.89348	-0.146727	-1.14001
C16-0	palmitic acid	C16H32O2	-0.687901	-1.07271	-1.03276	-0.632392	0.660859	0.209072	-0.460143	0.529829	-0.81132	-0.298078	-0.309455	-0.363831	-0.497326	-0.316927	-0.187446	-0.948112	-0.577569	-0.0893543	0.621573	-0.975427	0.574584	-0.000468226	0.0136593	-0.736176	-1.3443	-0.166555	-1.18225	-0.660871	-0.45811	0.259989	-0.337556	-0.601264	0.0619346	-0.208414	-0.303516	1.20616	-0.721741	-0.518617	0.272545	0.248049	0.371992	0.574661	-0.980919	-0.494114	-1.17283	-0.553251	-0.450006
C15-0	pentadecanoic acid	C15H30O2	-0.610723	-0.35353	-0.620895	0.237638	1.62081	-0.559368	-0.689573	1.12807	0.00605852	0.178818	0.334119	-0.0923558	0.319554	-0.115998	0.988035	-0.830414	-1.45358	-0.745973	-0.0825436	-1.09646	1.04665	2.92162	1.02522	-0.340082	-0.110751	-0.341184	-1.48631	-0.109656	-0.504551	-0.628016	-0.486688	-0.634088	-0.896266	-0.254853	-0.416706	1.74464	-0.82504	-1.06693	0.674412	-0.554953	-0.629973	-0.781204	-0.759195	-1.21562	0.174185	-0.613482	-0.474259
C16-1	cis-9-palmitoleic acid	C16H30O2	0.451443	-1.22658	-0.309553	0.412127	0.469834	-0.966962	-0.510559	1.20989	0.275581	-0.313301	-0.955484	-0.433334	0.436922	-0.830144	0.366132	0.723648	-0.0294368	-1.01315	0.570068	-0.837246	2.26184	0.4176	0.234977	-0.322447	-0.831181	-0.359197	-1.564	-0.570545	-0.950646	-0.805765	-0.286249	-0.476043	-0.764328	0.604426	-0.829077	1.88791	-0.779327	-1.10256	-0.387271	0.0812152	0.615661	-0.904576	-0.658439	-0.947497	-0.890463	0.274801	-0.51813
C22-0	behenic acid	C22H44O2	-0.994127	-0.625481	-0.688635	-0.429436	-0.856437	1.18628	-0.621319	2.82361	-0.938788	-0.38017	0.810668	1.47517	-0.350483	0.338223	-0.208545	-0.228337	-1.20291	0.736514	2.11558	0.235189	-0.146708	-0.177669	-0.638519	-0.479636	-1.04603	-0.626415	-0.958112	-0.506223	0.51299	-0.00829579	-0.670118	-0.414061	0.258336	0.177301	0.558604	3.05278	-0.333197	0.21183	-0.420007	1.08894	-0.396096	-0.871302	-0.380085	-1.1762	-0.385224	-0.944818	-0.483459
C22-6n3	cis-4,7,10,13,16,19- docosahexaenoic acid	C22H32O2	0.200493	-1.28593	-0.869375	0.0535882	0.203057	-0.524299	0.575416	4.12909	-0.71011	-0.228183	-0.635679	-0.658933	1.24086	-0.967666	-1.26223	-1.04536	-0.142791	-0.604029	0.573119	-0.804818	-0.177945	0.0702946	-0.786762	0.399664	0.327261	-0.932728	-1.75353	-0.52276	-0.982741	0.253226	-0.876668	-0.642542	0.820562	-1.68875	-0.836793	0.45883	0.358368	-1.21279	1.44548	-1.15306	1.21944	-0.91374	1.41429	-0.629579	-1.55749	-1.91294	-0.184028
C20-3n3	cis-11,14,17-eic- osatrienoic acid	C20H34O2	-0.370883	-0.610328	-0.493202	-0.198846	-0.149051	-0.102977	-0.720451	-0.195541	-0.632186	-0.138873	-0.3109	-0.124104	-0.302509	-0.640568	-0.215033	-0.226486	-0.386464	-0.44575	-0.106819	0.13329	0.576339	-0.0816186	-0.432945	-0.554227	-0.565711	0.11077	0.476414	-0.0964352	-0.607621	0.129968	-0.760733	-0.546939	-0.807233	-0.814631	0.0544793	0.179391	-2.03298	-0.615132	-0.783204	-0.934838	0.524756	0.965074	0.0808515	-0.748389	-0.926331	-0.956431	-0.946096
C18-3n3	α-linolenic acid	C18H30O2	-0.230297	1.42326	-0.566835	-1.18741	3.21135	-0.52197	-1.20632	1.7242	1.04525	0.17424	0.298543	0.424413	2.78076	-0.802614	1.08653	0.615981	-0.208355	0.267908	0.0444975	-0.802075	0.61603	1.81525	0.426129	-0.372065	-0.534158	0.0086675	-1.16959	-0.886544	3.72265	0.549287	-0.810276	-1.45445	0.619836	-1.81039	0.102319	3.39754	-1.4147	-1.00096	-0.61353	-1.11489	-1.18575	0.443791	-1.52725	-0.572308	-1.4704	1.85314	-0.182148
C14-0	myristic acid	C14H28O2	-0.34626	-0.262217	-0.508633	0.577889	1.08883	-0.332988	-0.567576	1.94933	0.403355	-0.524161	-0.135305	-0.341229	0.77791	-0.529635	0.64853	-0.246423	-0.988648	0.212665	0.628046	-0.857939	1.2295	1.75491	5.35738	-0.210929	-0.260936	0.272154	-0.925744	-0.618776	0.355031	-0.498633	-0.531919	-0.425558	-0.666132	0.0481317	-0.47035	2.034	-0.642717	-0.685832	5.4886	0.0157798	-0.166532	-0.67528	-0.818027	-0.946276	0.0267001	0.326551	-0.556649
[truncated: 157 more columns]

## Sheet: Table 2
Table 2 Characteristics of FFAs in Human Peripheral Blood
Item	Name	Formula	HC(concentration)	HC(z-score)	alMDD(concentration)	alMDD(z-score)	Fixed	Man-Whiteny	p-value
C19-1(cis-10)	cis-10-carboenoic acid	C19H36O2	1.955±0.236	0.000 ± 0.107	1.145±0.234	-3.391 ± 0.092	1.591	186	<0.001
C20-1(cis-11)	cis-11-eicosenoic acid	C20H38O2	1.968±0.326	0.000 ± 0.107	1.195±0.273	-2.448 ± 0.078	1.638	289	<0.001
C6-0	hexanoic acid	C6H12O2	0.356±0.046	0.000 ± 0.107	0.188±0.072	-3.060 ± 0.145	0.287	857	<0.001
C20-2	cis-11,14-eicosadien- oic acid	C20H36O2	2.377±0.336	0.000 ± 0.107	1.768±0.304	-1.649 ± 0.084	2.102	1109	<0.001
C22-4(cis-7,10,13,16)	cis-7,10,13,16-docosat- etraenoic acid	C22H36O2	4.452±0.744	0.000 ± 0.107	3.358±0.524	-1.464 ± 0.065	4.008	1035	<0.001
C9-0	nonanoic acid	C9H18O2	0.359±0.113	0.000 ± 0.107	0.228±0.045	-1.362 ± 0.037	0.314	402	<0.001
C19-0	nonadecylic acid	C19H38O2	0.411±0.051	0.000 ± 0.107	0.338±0.043	-1.459 ± 0.078	0.38	1305	<0.001
C18-1n9t	trans-9-octadecenoic acid	C18H34O2	7.218±1.61	0.000 ± 0.107	4.75±1.38	-1.465 ± 0.080	6.184	1225	<0.001
C18-2n6c	linoleic acid	C18H32O2	128.187±19.982	0.000 ± 0.107	98.222±19.484	-1.398 ± 0.091	114.5	1623	<0.001
C20-4n6	arachidonic acid	C20H32O2	41.841±10.925	0.000 ± 0.107	27.113±8.118	-1.278 ± 0.069	35.58	1448	<0.001
C20-0	arachidic acid	C20H40O2	1.019±0.113	0.000 ± 0.107	0.856±0.11	-1.356 ± 0.090	0.952	1647	<0.001
C17-0	heptadecanoic acid	C17H34O2	1.965±0.459	0.000 ± 0.107	1.417±0.352	-1.245 ± 0.071	1.764	1470	<0.001
C24-0	lignoceric acid	C24H48O2	1.22±0.033	0.000 ± 0.107	1.18±0.027	-1.257 ± 0.076	1.205	1325	<0.001
C18-1n9c	cis-9-octadecenoic acid	C18H34O2	65.634±13.707	0.000 ± 0.107	47.44±12.766	-1.291 ± 0.086	57.23	1749	<0.001
C23-0	tricosanoic acid	C23H46O2	1.147±0.01	0.000 ± 0.107	1.136±0.007	-1.148 ± 0.066	1.142	1681.5	<0.001
C22-1n9	erucic acid	C22H42O2	1.766±0.336	0.000 ± 0.107	1.416±0.226	-1.123 ± 0.062	1.658	1056	<0.001
C18-0	stearic acid	C18H36O2	112.248±16.199	0.000 ± 0.107	98.503±13.808	-0.977 ± 0.079	105.7	2345	<0.001
C20-3n6	cis-8,11,14-eicosatr- ienoic acid	C20H34O2	9.001±3.622	0.000 ± 0.107	5.954±2.954	-0.877 ± 0.076	8.072	2320	<0.001
C16-0	palmitic acid	C16H32O2	192.1±25.964	0.000 ± 0.107	173.056±19.414	-0.828 ± 0.069	183.6	2610	<0.001
C15-0	pentadecanoic acid	C15H30O2	1.029±0.267	0.000 ± 0.107	0.812±0.229	-0.796 ± 0.080	0.952	2556	<0.001
C16-1	cis-9-palmitoleic acid	C16H30O2	6.829±2.642	0.000 ± 0.107	4.876±2.104	-0.744 ± 0.074	6.280	2746	<0.001
C22-0	behenic acid	C22H44O2	1.096±0.047	0.000 ± 0.107	1.064±0.042	-0.721 ± 0.083	1.090	2481	<0.001
C22-6n3	cis-4,7,10,13,16,19- docosahexaenoic acid	C22H32O2	12.994±4.744	0.000 ± 0.107	10.22±4.301	-0.699 ± 0.084	12.71	2834	<0.001
C20-3n3	cis-11,14,17-eic- osatrienoic acid	C20H34O2	1.618±0.981	0.000 ± 0.107	1.377±0.545	-0.562 ± 0.052	1.720	2927	<0.001
C18-3n3	α-linolenic acid	C18H30O2	3.95±1.224	0.000 ± 0.107	3.233±1.47	-0.440 ± 0.112	3.803	3609	<0.001
C14-0	myristic acid	C14H28O2	4.403±2.934	0.000 ± 0.107	3.623±2.944	-0.304 ± 0.093	4.863	3632	<0.001
a The general linear model was adjusted by including covariates with the following parameter estimates: years of education = 8.87, age = 14.70, and gender = 1.62. Mann Whitney test. The data are presented as the mean ± SEM.

## Sheet: Table 3
Table 3 the Concentrationt Characteristics of FFAs in CSDS Mice
Component			Concentration											z-score
Item	Name	Formula	CSDS1	CSDS2	CSDS3	CSDS4	CSDS5	Control1	Control2	Control3	Control4	Control5	Control6	CSDS1	CSDS2	CSDS3	CSDS4	CSDS5	Control1	Control2	Control3	Control4	Control5	Control6
C19-1(cis-10)	cis-10-carboenoic acid	C19H36O2	7.83652	8.08715	8.3619	8.36689	8.61214	7.96936	8.35988	7.62667	8.38444	7.81976	8.62763	-0.765895	-0.114683	0.599199	0.612178	1.24942	-0.420733	0.593938	-1.31117	0.657778	-0.809449	1.28964
C20-1(cis-11)	cis-11-eicosenoic acid	C20H38O2	5.84849	6.43619	6.15589	6.51735	7.25724	6.15951	8.15229	5.04211	7.42455	7.2533	8.37776	-0.965382	-0.500246	-0.722094	-0.436014	0.149572	-0.719227	0.85796	-1.60359	0.28199	0.146456	1.03641
C6-0	hexanoic acid	C6H12O2	0.38257	0.386464	0.394605	0.399901	0.427165	0.418635	0.445237	0.405976	0.409561	0.381364	0.404809	-1.35998	-1.17321	-0.78285	-0.528865	0.778498	0.369468	1.64511	-0.237549	-0.0656721	-1.41781	-0.293546
C20-2	cis-11,14-eicosadien- oic acid	C20H36O2	7.83738	8.23932	7.6183	8.18696	9.4275	8.60211	8.56336	7.48721	8.64121	9.29295	9.31963	-1.22014	-0.617431	-1.54865	-0.695941	1.16423	-0.0734318	-0.131529	-1.74521	-0.0147943	0.962475	1.00249
C22-4(cis-7,10,13,16)	cis-7,10,13,16-docosat- etraenoic acid	C22H36O2	13.9	13.3213	13.2125	13.2483	16.1406	15.5624	13.8604	12.6376	15.6836	16.0522	16.3892	-0.773252	-1.16899	-1.24337	-1.21885	0.75875	0.36343	-0.800329	-1.63646	0.446306	0.698304	0.928748
C9-0	nonanoic acid	C9H18O2	1.02208	1.16009	1.01509	1.08548	1.05603	1.18838	1.21869	1.1032	1.13482	1.17109	1.29423	-2.43081	-0.372521	-2.53507	-1.48524	-1.92438	0.0494447	0.501376	-1.22092	-0.749421	-0.2085	1.62802
C19-0	nonadecylic acid	C19H38O2	6.29566	6.18361	6.17562	6.09012	6.94147	7.16236	6.73983	5.96396	6.97091	5.92567	7.03384	-0.612526	-0.816125	-0.830639	-0.985995	0.560945	0.962296	0.19455	-1.21523	0.614421	-1.28481	0.728771
C18-1n9t	trans-9-octadecenoic acid	C18H34O2	19.094	28.7915	22.7428	28.2602	34.8278	20.6775	20.8046	15.3426	24.0309	21.3112	22.6197	-0.575576	2.70053	0.657092	2.52106	4.73979	-0.04064	0.00231457	-1.84292	1.09226	0.173471	0.615513
C18-2n6c	linoleic acid	C18H32O2	449.91	405.765	493.162	424.494	481.216	466.25	532.323	365.796	511.625	464.699	543.663	-0.472658	-1.14976	0.19074	-0.86249	0.00752332	-0.222042	0.791398	-1.7628	0.473935	-0.245819	0.965332
C20-4n6	arachidonic acid	C20H32O2	145.613	146.323	183.634	175.812	203.159	174.757	174.513	137.59	197.799	166.178	170.764	-1.27113	-1.23451	0.68921	0.285914	1.69589	0.231518	0.218908	-1.68476	1.41949	-0.210815	0.0256529
C20-0	arachidic acid	C20H40O2	7.41116	7.73476	7.60583	8.02093	9.02371	9.15241	9.47279	6.83798	7.62179	8.75353	10.3472	-1.00777	-0.754277	-0.855272	-0.530095	0.25545	0.35627	0.607243	-1.45679	-0.842776	0.0438	1.29225
C17-0	heptadecanoic acid	C17H34O2	8.29105	7.62728	8.59756	8.28468	9.50036	10.0055	9.91798	7.59211	9.79472	8.63892	10.9392	-1.00835	-1.57064	-0.7487	-1.01375	0.0160644	0.443943	0.369838	-1.60044	0.265427	-0.713668	1.2349
C24-0	lignoceric acid	C24H48O2	5.65297	5.69754	5.68946	5.68676	5.74556	5.72526	5.74166	5.58598	5.68417	5.63445	5.73957	-0.507243	0.194549	0.0673687	0.0248573	0.950542	0.630999	0.889255	-1.56188	-0.0158827	-0.7988	0.856309
C18-1n9c	cis-9-octadecenoic acid	C18H34O2	161.181	162.868	186.325	163.309	166.704	141.209	182.289	95.6869	186.459	175.375	190.73	-0.021021	0.0245787	0.658608	0.0365047	0.128264	-0.560828	0.549528	-1.79127	0.662226	0.362648	0.777691
C23-0	tricosanoic acid	C23H46O2	5.22418	5.28658	5.26635	5.22938	5.24763	5.2531	5.24324	5.21561	5.23764	5.23514	5.24068	-1.07782	3.94676	2.3178	-0.659253	0.81025	1.25056	0.456917	-1.76818	0.00573789	-0.19539	0.250353
C22-1n9	erucic acid	C22H42O2	3.47648	4.23374	3.48849	3.62529	3.60531	3.51344	4.43727	3.45746	3.58137	6.41295	5.09841	-0.801405	-0.156032	-0.791165	-0.674578	-0.691606	-0.7699	0.0174306	-0.817609	-0.712009	1.7012	0.580886
C18-0	stearic acid	C18H36O2	434.934	454.577	515.581	512.714	543.474	514.395	533.979	411.662	506.851	452.655	518.515	-1.15886	-0.743038	0.548386	0.487704	1.13887	0.523284	0.937866	-1.65151	0.363577	-0.783715	0.610497
C20-3n6	cis-8,11,14-eicosatr- ienoic acid	C20H34O2	20.9896	24.2543	25.1314	29.2601	33.6276	25.0628	24.7279	17.2944	25.2605	24.4926	28.5476	-0.873714	0.00629637	0.242706	1.35561	2.53287	0.224208	0.133962	-1.86975	0.277519	0.0705236	1.16354
C16-0	palmitic acid	C16H32O2	638.726	679.198	756.569	726.838	764.152	721.089	781.403	584.415	742.435	672.448	774.182	-0.996383	-0.450961	0.591703	0.191035	0.693886	0.113564	0.92636	-1.72828	0.401223	-0.541925	0.829059
C15-0	pentadecanoic acid	C15H30O2	3.41816	3.61703	3.48977	3.27962	3.78918	3.654	4.1733	3.14804	3.92677	3.7091	4.64049	-0.90261	-0.509923	-0.7612	-1.17615	-0.170014	-0.436929	0.588439	-1.43595	0.101656	-0.328128	1.51092
C16-1	cis-9-palmitoleic acid	C16H30O2	18.9864	27.1913	24.5104	21.1958	25.2412	17.0474	19.081	12.1271	22.2042	19.9381	19.7247	0.182277	2.54643	1.77397	0.818896	1.98454	-0.376421	0.209545	-1.79416	1.10948	0.456521	0.395034
C22-0	behenic acid	C22H44O2	4.18556	4.16799	4.20795	4.1731	4.25342	4.2572	4.38705	4.04568	4.19611	4.1951	4.52232	-0.490124	-0.595565	-0.355791	-0.564919	-0.0829399	-0.0602586	0.718873	-1.32947	-0.426805	-0.432881	1.53054
C22-6n3	cis-4,7,10,13,16,19- docosahexaenoic acid	C22H32O2	73.0843	83.3458	102.514	99.1478	105.239	109.6	109.989	70.6115	103.198	98.2251	105.709	-1.78435	-1.09264	0.19944	-0.0274695	0.383109	0.677086	0.703309	-1.95104	0.245532	-0.0896683	0.414777
C20-3n3	cis-11,14,17-eic- osatrienoic acid	C20H34O2	2.64015	2.63813	2.56268	2.57395	2.69732	2.62798	2.5648	2.51986	2.68657	2.61333	2.72671	0.222702	0.196085	-0.795577	-0.647404	0.974212	0.0626997	-0.767776	-1.3584	0.832842	-0.129836	1.36047
C18-3n3	α-linolenic acid	C18H30O2	14.1322	10.8168	14.5177	8.11926	9.65538	9.4972	13.581	6.91999	14.7956	13.319	16.5549	0.472846	-0.456116	0.580878	-1.21195	-0.781531	-0.825851	0.3184	-1.54798	0.658744	0.244992	1.15169
C14-0	myristic acid	C14H28O2	7.18333	8.0665	8.36246	6.98909	7.22304	6.59129	7.64698	5.18785	8.5048	7.53444	8.43628	-0.106433	0.59708	0.832839	-0.261162	-0.0747986	-0.57804	0.262906	-1.69599	0.94622	0.173256	0.891645

## Sheet: Table 4
Table 4 Characteristics of FFAs in CSDS Mice Peripheral Blood
Item	Name	Formula	CSDS (Concentration)	CSDS (z-score)	Control (Concentration)	Control (z-score)	T-Test	p-value
C19-1(cis-10)	cis-10-carboenoic acid	C19H36O2	8.253±0.133	0.316±0.346	8.131±0.157	0.000±0.408	0.575781	0.578873
C20-1(cis-11)	cis-11-eicosenoic acid	C20H38O2	6.443±0.235	-0.495±0.186	7.068±0.516	0.000±0.408	-1.02759	0.330968
C6-0	hexanoic acid	C6H12O2	0.398±0.008	-0.613±0.377	0.411±0.009	0.000±0.408	-1.08487	0.306184
C20-2	cis-11,14-eicosadien- oic acid	C20H36O2	8.262±0.313	-0.584±0.469	8.651±0.272	0.000±0.408	-0.942771	0.370415
C22-4(cis-7,10,13,16)	cis-7,10,13,16-docosat- etraenoic acid	C22H36O2	13.965±0.558	-0.729±0.382	15.031±0.597	0.000±0.408	-1.28414	0.231162
C9-0	nonanoic acid	C9H18O2	1.068±0.026	-1.750±0.392	1.185±0.027	0.000±0.408	-3.04985	0.0137962
C19-0	nonadecylic acid	C19H38O2	6.337±0.155	-0.537±0.281	6.633±0.225	0.000±0.408	-1.03715	0.326727
C18-1n9t	trans-9-octadecenoic acid	C18H34O2	26.743±2.705	2.009±0.914	20.798±1.208	0.000±0.408	2.13595	0.0614242
C18-2n6c	linoleic acid	C18H32O2	450.909±16.493	-0.457±0.253	480.726±26.617	0.000±0.408	-0.904141	0.38948
C20-4n6	arachidonic acid	C20H32O2	170.908±11.114	0.033±0.573	170.267±7.918	0.000±0.408	0.0481807	0.962625
C20-0	arachidic acid	C20H40O2	7.959±0.284	-0.578±0.222	8.698±0.521	0.000±0.408	-1.17087	0.271716
C17-0	heptadecanoic acid	C17H34O2	8.460±0.304	-0.865±0.258	9.481±0.482	0.000±0.408	-1.70343	0.122688
C24-0	lignoceric acid	C24H48O2	5.694±0.015	0.146±0.234	5.685±0.026	0.000±0.408	0.292965	0.776191
C18-1n9c	cis-9-octadecenoic acid	C18H34O2	168.077±4.649	0.165±0.126	161.958±15.104	0.000±0.408	0.355386	0.730487
C23-0	tricosanoic acid	C23H46O2	5.251±0.012	1.068±0.936	5.238±0.005	0.000±0.408	1.11493	0.293766
C22-1n9	erucic acid	C22H42O2	3.686±0.140	-0.623±0.119	4.417±0.479	0.000±0.408	-1.34245	0.212327
C18-0	stearic acid	C18H36O2	492.256±20.361	0.055±0.431	489.676±19.285	0.000±0.408	0.0916482	0.928985
C20-3n6	cis-8,11,14-eicosatr- ienoic acid	C20H34O2	26.653±2.186	0.653±0.589	24.231±1.515	0.000±0.408	0.935713	0.373847
C16-0	palmitic acid	C16H32O2	713.097±23.838	0.006±0.321	712.662±30.294	0.000±0.408	0.0109161	0.991529
C15-0	pentadecanoic acid	C15H30O2	3.519±0.087	-0.704±0.172	3.875±0.207	0.000±0.408	-1.47536	0.174219
C16-1	cis-9-palmitoleic acid	C16H30O2	23.425±1.472	1.461±0.424	18.354±1.417	0.000±0.408	2.46895	0.0356316
C22-0	behenic acid	C22H44O2	4.198±0.016	-0.418±0.093	4.267±0.068	0.000±0.408	-0.910107	0.386491
C22-6n3	cis-4,7,10,13,16,19- docosahexaenoic acid	C22H32O2	92.666±6.194	-0.464±0.418	99.555±6.056	0.000±0.408	-0.78975	0.449979
C20-3n3	cis-11,14,17-eic- osatrienoic acid	C20H34O2	2.622±0.025	-0.010±0.323	2.623±0.031	0.000±0.408	-0.0186015	0.985565
C18-3n3	α-linolenic acid	C18H30O2	11.448±1.251	-0.279±0.351	12.445±1.457	0.000±0.408	-0.506432	0.624726
C14-0	myristic acid	C14H28O2	7.565±0.272	0.198±0.217	7.317±0.513	0.000±0.408	0.401479	0.697433
The data are presented as the mean ± SEM.

## Sheet: Table 5
Table 5 the Concentrationt Characteristics of FFAs in LPS Mice
Component			Concentration												z-score
Item	Name	Formula	LPS1	LPS2	LPS3	LPS4	LPS5	LPS6	Control1	Control2	Control3	Control4	Control5	Control6	LPS1	LPS2	LPS3	LPS4	LPS5	LPS6	Control1	Control2	Control3	Control4	Control5	Control6
C19-1(cis-10)	cis-10-carboenoic acid	C19H36O2	1.14212	2.04013	1.1283	1.12785	1.45389	1.28608	1.45129	1.30737	1.45613	1.55163	1.16172	1.14461	-1.20872	4.12938	-1.29087	-1.29351	0.644561	-0.352938	0.629093	-0.226419	0.657864	1.22554	-1.09218	-1.1939
C20-1(cis-11)	cis-11-eicosenoic acid	C20H38O2	4.18272	9.26103	4.68652	5.544	6.12622	4.47764	6.2492	5.45376	4.7981	5.40068	5.0682	7.9468	-1.4217	2.98941	-0.984089	-0.239267	0.26646	-1.16553	0.373283	-0.317651	-0.887169	-0.363757	-0.652555	1.84785
C6-0	hexanoic acid	C6H12O2	0.0288034	0.038441	0.0331076	0.035214	0.0273318	0.0392128	0.0253846	0.0328024	0.0302688	0.0318256	0.0280708	0.028084	-0.21907	3.2844	1.3456	2.11132	-0.754027	3.56496	-1.46188	1.23465	0.313634	0.879563	-0.485385	-0.480587
C20-2	cis-11,14-eicosadien- oic acid	C20H36O2	1.83344	2.52301	1.57186	2.00452	1.952	1.41518	1.91425	1.88838	1.56296	1.61841	1.41524	2.11204	0.312063	2.95047	-0.688793	0.966644	0.765693	-1.28826	0.621256	0.522265	-0.722838	-0.510692	-1.28802	1.37803
C22-4(cis-7,10,13,16)	cis-7,10,13,16-docosat- etraenoic acid	C22H36O2	1.88691	3.15131	1.91398	1.83252	1.79253	2.15116	2.0017	2.4088	2.73942	2.86036	1.90454	2.172	-1.17677	2.05156	-1.10767	-1.31566	-1.41775	-0.502081	-0.88369	0.15574	0.999898	1.30869	-1.13176	-0.448871
C9-0	nonanoic acid	C9H18O2	0.261566	0.368457	0.231286	0.42042	0.250432	0.194136	0.165722	0.394718	0.244288	0.251392	0.173369	0.29809	0.0819791	1.33927	-0.274188	1.95049	-0.0489839	-0.711165	-1.04539	1.64817	-0.121252	-0.037692	-0.955433	0.511591
C19-0	nonadecylic acid	C19H38O2	0.780604	1.28012	1.01738	1.05785	0.828886	1.03278	1.36183	1.45386	1.3936	1.29793	1.28225	1.41657	-8.71538	-1.2998	-5.20032	-4.59955	-7.99861	-4.9717	-0.0867176	1.27952	0.384895	-1.03538	-1.26818	0.725867
C18-1n9t	trans-9-octadecenoic acid	C18H34O2	14.7661	22.4386	17.3278	19.9147	16.3304	13.7877	19.0978	13.6215	13.916	17.0301	14.4558	10.7052	-0.0131218	2.61849	0.865506	1.75282	0.523397	-0.348714	1.47261	-0.405734	-0.304729	0.763411	-0.11956	-1.406
C18-2n6c	linoleic acid	C18H32O2	112.587	161.829	121.899	129.422	145.049	136.491	182.261	203.942	164.963	136.84	133.293	222.872	-1.70765	-0.339064	-1.44885	-1.23977	-0.805445	-1.04328	0.228797	0.831393	-0.25196	-1.03358	-1.13217	1.35752
C20-4n6	arachidonic acid	C20H32O2	76.5044	89.523	106.058	101.758	59.5928	105.312	108.033	117.695	116.373	94.553	89.0144	66.1498	-1.12627	-0.46377	0.377693	0.158842	-1.98687	0.33973	0.478178	0.969884	0.902589	-0.2078	-0.489652	-1.6532
C20-0	arachidic acid	C20H40O2	1.38845	3.01423	1.63898	1.95651	2.7511	1.52719	1.96011	2.30674	2.0285	1.72523	1.89404	3.7723	-1.18242	0.970987	-0.850588	-0.43	0.622461	-0.998655	-0.425234	0.03389	-0.334649	-0.736336	-0.512749	1.97508
C17-0	heptadecanoic acid	C17H34O2	2.27836	2.68863	2.28906	2.41672	1.81769	2.3309	2.85142	3.08544	2.75064	2.41096	2.33356	2.94152	-1.50997	-0.135046	-1.47411	-1.04628	-3.05382	-1.33389	0.410521	1.19479	0.0727788	-1.06559	-1.32498	0.712472
C24-0	lignoceric acid	C24H48O2	0.410794	0.63345	0.418026	0.428674	0.445866	0.447142	0.413996	0.452862	0.439068	0.423856	0.415494	0.48311	-1.02493	7.34338	-0.753122	-0.352927	0.293218	0.341175	-0.904585	0.556156	0.0377219	-0.534007	-0.848284	1.693
C18-1n9c	cis-9-octadecenoic acid	C18H34O2	71.5468	122.787	96.3154	86.475	106.383	90.6736	127.869	108.208	104.227	87.053	75.6634	127.881	-1.58761	0.83327	-0.417407	-0.88232	0.0582315	-0.683956	1.07335	0.144473	-0.0436201	-0.855012	-1.39312	1.07393
C23-0	tricosanoic acid	C23H46O2	0.331336	0.697147	0.318736	0.352556	0.285822	0.364044	0.402742	0.341394	0.33027	0.325754	0.323928	0.330452	-0.367527	11.7585	-0.785196	0.335881	-1.87624	0.71669	1.99946	-0.0341207	-0.402863	-0.552561	-0.61309	-0.39683
C22-1n9	erucic acid	C22H42O2	1.31262	2.51322	1.09876	1.7503	1.87928	1.41515	1.34456	2.61684	2.19048	1.37168	1.54365	1.80995	-0.990455	1.3867	-1.4139	-0.123875	0.131511	-0.78746	-0.927226	1.59186	0.747679	-0.873521	-0.533037	-0.00575711
C18-0	stearic acid	C18H36O2	184.689	214.426	188.709	200.326	164.262	175.2	188.101	206.124	192.529	172.375	171.282	172.705	0.0590664	2.15822	0.342817	1.16288	-1.38292	-0.610835	0.299911	1.57217	0.612477	-0.810228	-0.887371	-0.786961
C20-3n6	cis-8,11,14-eicosatr- ienoic acid	C20H34O2	6.04622	10.7901	7.23566	8.93906	10.0589	5.66814	8.30776	8.76218	7.59924	6.042	6.85842	7.8264	-1.53942	3.26574	-0.33461	1.39081	2.52514	-1.92239	0.751347	1.21164	0.0336696	-1.5437	-0.716725	0.263766
C16-0	palmitic acid	C16H32O2	286.5	382.01	335.14	320.126	308.316	323.72	393.762	392.284	372.324	335.59	320.332	357.924	-2.52268	0.667073	-0.898247	-1.39967	-1.79409	-1.27964	1.05955	1.01019	0.343589	-0.883218	-1.39279	-0.137329
C15-0	pentadecanoic acid	C15H30O2	0.947954	1.27985	1.15632	1.10156	0.970892	1.16333	1.41631	1.54777	1.4298	1.16399	1.13989	1.63345	-2.20257	-0.54333	-1.16091	-1.43465	-2.0879	-1.12587	0.138857	0.796064	0.206286	-1.12257	-1.24304	1.2244
C16-1	cis-9-palmitoleic acid	C16H30O2	10.4681	15.2075	13.7648	12.984	14.3677	15.1423	27.0932	16.5933	17.3728	17.2139	16.6611	19.1084	-2.10073	-0.934776	-1.28969	-1.48178	-1.14138	-0.950797	1.98931	-0.593827	-0.402072	-0.441169	-0.577152	0.0249105
C22-0	behenic acid	C22H44O2	0.351026	0.60996	0.379372	0.426596	0.482436	0.397682	0.410288	0.480114	0.456806	0.398392	0.398888	0.628384	-1.26236	1.67924	-0.940341	-0.403856	0.230511	-0.732331	-0.589122	0.204132	-0.0606571	-0.724265	-0.718631	1.88854
C22-6n3	cis-4,7,10,13,16,19- docosahexaenoic acid	C22H32O2	80.4728	108.298	116.189	114.303	123.227	137.04	132.6	154.344	149.406	113.537	103.023	117.919	-2.33838	-0.982821	-0.598365	-0.690256	-0.255501	0.417454	0.201138	1.26044	1.01987	-0.727564	-1.23978	-0.514103
C20-3n3	cis-11,14,17-eic- osatrienoic acid	C20H34O2	0.810286	1.69093	0.81802	0.452594	0.536658	0.356348	0.55687	1.07129	1.06135	0.482602	0.364032	1.19062	0.0626981	2.51744	0.0842563	-0.934351	-0.700026	-1.20263	-0.643686	0.790223	0.762521	-0.850705	-1.18121	1.12286
C18-3n3	α-linolenic acid	C18H30O2	2.54466	5.23733	2.68418	2.67394	3.491	3.23418	5.07768	4.42942	3.61658	3.96722	2.95642	6.6121	-1.48008	0.619057	-1.37132	-1.3793	-0.742339	-0.94255	0.494596	-0.0107711	-0.64444	-0.37109	-1.15908	1.69079
C14-0	myristic acid	C14H28O2	4.1451	4.60873	4.5952	3.8886	4.3912	4.09802	8.35832	4.34716	4.27182	4.82358	3.66496	4.10552	-0.455105	-0.185784	-0.193646	-0.604104	-0.312148	-0.482453	1.99232	-0.33773	-0.381494	-0.060982	-0.734014	-0.478097

## Sheet: Table 6
Table 6 Characteristics of FFAs in LPS Mice Peripheral Blood
Item	Name	Formula	LPS (Concentration)	LPS (z-score)	Control (Concentration)	Control (z-score)	T-Test	p-value
C19-1(cis-10)	cis-10-carboenoic acid	C19H36O2	1.363±0.145	0.105±0.863	1.345±0.069	0.000±0.408	-0.109648	0.914858
C20-1(cis-11)	cis-11-eicosenoic acid	C20H38O2	5.713±0.768	-0.092±0.667	5.819±0.470	0.000±0.408	0.118172	0.908271
C6-0	hexanoic acid	C6H12O2	0.034±0.002	1.556±0.727	0.029±0.001	0.000±0.408	-1.86531	0.0917124
C20-2	cis-11,14-eicosadien- oic acid	C20H36O2	1.883±0.158	0.503±0.604	1.752±0.107	0.000±0.408	-0.690025	0.505876
C22-4(cis-7,10,13,16)	cis-7,10,13,16-docosat- etraenoic acid	C22H36O2	2.121±0.212	-0.578±0.542	2.348±0.160	0.000±0.408	0.852038	0.414133
C9-0	nonanoic acid	C9H18O2	0.288±0.036	0.390±0.419	0.255±0.035	0.000±0.408	-0.665578	0.520736
C19-0	nonadecylic acid	C19H38O2	1.000±0.073	-5.464±1.086	1.368±0.027	0.000±0.408	4.70894	0.000830233
C18-1n9t	trans-9-octadecenoic acid	C18H34O2	17.428±1.327	0.900±0.455	14.804±1.190	0.000±0.408	-1.47144	0.171929
C18-2n6c	linoleic acid	C18H32O2	134.546±7.134	-1.097±0.198	174.029±14.689	0.000±0.408	2.41785	0.0361947
C20-4n6	arachidonic acid	C20H32O2	89.791±7.610	-0.450±0.387	98.636±8.022	0.000±0.408	0.799907	0.442352
C20-0	arachidic acid	C20H40O2	2.046±0.277	-0.311±0.368	2.281±0.308	0.000±0.408	0.566832	0.583327
C17-0	heptadecanoic acid	C17H34O2	2.304±0.115	-1.426±0.386	2.729±0.122	0.000±0.408	2.5361	0.0295602
C24-0	lignoceric acid	C24H48O2	0.464±0.034	0.974±1.293	0.438±0.011	0.000±0.408	-0.718566	0.488858
C18-1n9c	cis-9-octadecenoic acid	C18H34O2	95.697±7.169	-0.447±0.339	105.150±8.641	0.000±0.408	0.841959	0.419491
C23-0	tricosanoic acid	C23H46O2	0.392±0.062	1.630±2.059	0.342±0.012	0.000±0.408	-0.776615	0.455363
C22-1n9	erucic acid	C22H42O2	1.662±0.207	-0.300±0.409	1.813±0.206	0.000±0.408	0.518441	0.615427
C18-0	stearic acid	C18H36O2	187.935±7.278	0.288±0.514	183.853±5.783	0.000±0.408	-0.439194	0.669859
C20-3n6	cis-8,11,14-eicosatr- ienoic acid	C20H34O2	8.123±0.869	0.564±0.880	7.566±0.403	0.000±0.408	-0.581495	0.57378
C16-0	palmitic acid	C16H32O2	325.969±13.081	-1.205±0.437	362.036±12.224	0.000±0.408	2.01453	0.0716315
C15-0	pentadecanoic acid	C15H30O2	1.103±0.051	-1.426±0.257	1.389±0.082	0.000±0.408	2.95591	0.0143885
C16-1	cis-9-palmitoleic acid	C16H30O2	13.656±0.725	-1.317±0.178	19.007±1.659	0.000±0.408	2.95539	0.0144011
C22-0	behenic acid	C22H44O2	0.441±0.038	-0.238±0.436	0.462±0.036	0.000±0.408	0.398653	0.698529
C22-6n3	cis-4,7,10,13,16,19- docosahexaenoic acid	C22H32O2	113.255±7.690	-0.741±0.375	128.472±8.380	0.000±0.408	1.33787	0.210567
C20-3n3	cis-11,14,17-eic- osatrienoic acid	C20H34O2	0.777±0.198	-0.029±0.552	0.788±0.146	0.000±0.408	0.0418853	0.967415
C18-3n3	α-linolenic acid	C18H30O2	3.311±0.414	-0.883±0.323	4.443±0.524	0.000±0.408	1.69669	0.120609
C14-0	myristic acid	C14H28O2	4.288±0.119	-0.372±0.069	4.929±0.703	0.000±0.408	0.898948	0.389813
The data are presented as the mean ± SEM.

## Sheet: Table 7
		Table 7 Characteristics of s-score in Mice
Item	Name	Formula	CSDS1	CSDS2	CSDS3	CSDS4	CSDS5	LPS1	LPS2	LPS3	LPS4	LPS5	LPS6	MeanCSDS	MeanLPS	T-Test	p-value
C19-1(cis-10)	cis-10-carboenoic acid	C19H36O2	2.65386	3.31228	4.03407	4.0472	4.69149	3.748 ± 0.350	7.60336	2.12306	2.12039	4.07994	3.07139	3.748 ± 0.350	3.534 ± 0.872	0.2106	0.96275
C20-1(cis-11)	cis-11-eicosenoic acid	C20H38O2	1.76843	2.32324	2.05862	2.39985	3.09834	2.330 ± 0.222	6.48568	1.74611	2.63453	3.23776	1.5297	2.330 ± 0.222	2.810 ± 0.796	0.5318	0.412176
C6-0	hexanoic acid	C6H12O2	1.09026	1.21003	1.46036	1.62324	2.46164	1.569 ± 0.242	4.06865	2.82532	3.31637	1.47885	4.24858	1.569 ± 0.242	2.960 ± 0.466	2.484	0.0192566
C20-2	cis-11,14-eicosadien- oic acid	C20H36O2	0.47469	1.14155	0.111211	1.05468	3.11285	1.179 ± 0.519	5.08922	1.06259	2.89423	2.67189	0.399313	1.179 ± 0.519	2.381 ± 0.668	1.374	0.234448
C22-4(cis-7,10,13,16)	cis-7,10,13,16-docosat- etraenoic acid	C22H36O2	0.979859	0.418483	0.312964	0.347752	3.15311	1.042 ± 0.541	4.98704	0.505462	0.210417	0.06559	1.36453	1.042 ± 0.541	1.257 ± 0.769	0.2186	0.727864
C9-0	nonanoic acid	C9H18O2	-2.69132	2.48943	-2.95374	-0.3113	-1.41664	-0.977 ± 0.987	6.79805	2.73693	8.33649	3.30378	1.63705	-0.977 ± 0.987	4.408 ± 1.056	3.666	0.00897901
C19-0	nonadecylic acid	C19H38O2	1.0058	0.763818	0.746569	0.561923	2.40051	1.096 ± 0.334	0.188951	-4.44692	-3.73289	-7.77278	-4.1752	1.096 ± 0.334	-4.761 ± 1.291	4.015	0.00466674
C18-1n9t	trans-9-octadecenoic acid	C18H34O2	1.03805	4.86038	2.47624	4.65099	7.23964	4.053 ± 1.066	4.76466	2.71941	3.75466	2.32026	1.30274	4.053 ± 1.066	2.759 ± 0.531	1.147	0.402103
C18-2n6c	linoleic acid	C18H32O2	0.949419	0.255021	1.62977	0.549627	1.44187	0.965 ± 0.259	1.08643	-0.05171	0.162708	0.60813	0.364221	0.965 ± 0.259	0.309 ± 0.203	2.022	0.141142
C20-4n6	arachidonic acid	C20H32O2	0.009507	0.058779	2.64771	2.10496	4.0025	1.765 ± 0.771	1.09604	2.22848	1.93395	-0.95374	2.17739	1.765 ± 0.771	1.114 ± 0.521	0.7196	0.6442
C20-0	arachidic acid	C20H40O2	0.360785	0.62322	0.518662	0.855308	1.66856	0.805 ± 0.230	2.40933	0.523511	0.958934	2.04852	0.370222	0.805 ± 0.230	1.082 ± 0.380	0.5892	0.360081
C17-0	heptadecanoic acid	C17H34O2	0.308897	-0.42403	0.647346	0.301866	1.64419	0.496 ± 0.336	1.44722	-0.29819	0.259459	-2.35728	-0.11543	0.496 ± 0.336	-0.235 ± 0.504	1.152	0.342367
C24-0	lignoceric acid	C24H48O2	0.916655	1.77482	1.6193	1.56732	2.69927	1.715 ± 0.286	10.5166	0.615989	1.10536	1.89548	1.95412	1.715 ± 0.286	2.729 ± 1.581	0.5732	0.443643
C18-1n9c	cis-9-octadecenoic acid	C18H34O2	1.36329	1.41225	2.09305	1.42506	1.52359	1.563 ± 0.135	2.2806	0.937667	0.43846	1.44839	0.651457	1.563 ± 0.135	0.906 ± 0.364	1.564	0.280089
C23-0	tricosanoic acid	C23H46O2	0.099875	7.22221	4.91316	0.693188	2.77621	3.141 ± 1.326	18.2953	0.514664	2.10379	-1.03189	2.64358	3.141 ± 1.326	3.939 ± 2.919	0.2318	0.725405
C22-1n9	erucic acid	C22H42O2	0.478403	1.43732	0.493618	0.666846	0.641546	0.744 ± 0.178	3.72954	-0.43166	1.4851	1.86455	0.499123	0.744 ± 0.178	1.224 ± 0.608	0.6957	0.370366
C18-0	stearic acid	C18H36O2	-0.21318	0.274651	1.78974	1.71854	2.48248	1.210 ± 0.506	3.67838	1.54856	2.51065	-0.47606	0.429751	1.210 ± 0.506	1.484 ± 0.603	0.3393	0.722885
C20-3n6	cis-8,11,14-eicosatr- ienoic acid	C20H34O2	0.003577	1.08253	1.37238	2.73689	4.18028	1.875 ± 0.722	5.07883	0.664556	2.78003	4.1708	-1.28217	1.875 ± 0.722	1.767 ± 1.079	0.07984	0.773412
C16-0	palmitic acid	C16H32O2	-0.22547	0.503943	1.89833	1.36251	2.03498	1.115 ± 0.430	1.99913	-0.09423	-0.7648	-1.29227	-0.60428	1.115 ± 0.430	-0.504 ± 0.584	2.149	0.114206
C15-0	pentadecanoic acid	C15H30O2	-0.12412	0.333872	0.040804	-0.44315	0.730311	0.108 ± 0.200	0.294908	-0.42538	-0.74465	-1.50654	-0.38451	0.108 ± 0.200	-0.734 ± 0.300	2.231	0.0991325
C16-1	cis-9-palmitoleic acid	C16H30O2	1.16286	4.13094	3.16115	1.9621	3.42551	2.769 ± 0.532	-0.23954	-0.68512	-0.92628	-0.49892	-0.25965	2.769 ± 0.532	-0.719 ± 0.224	6.451	0.000322444
C22-0	behenic acid	C22H44O2	0.257912	0.139896	0.408265	0.174198	0.713656	0.339 ± 0.105	2.68599	-0.246	0.354468	1.06449	-0.01318	0.339 ± 0.105	0.540 ± 0.488	0.367	0.447061
C22-6n3	cis-4,7,10,13,16,19- docosahexaenoic acid	C22H32O2	-1.19704	-0.43396	0.991439	0.741118	1.19406	0.259 ± 0.461	-0.3128	0.11132	0.009948	0.489559	1.23195	0.259 ± 0.461	-0.046 ± 0.413	0.4945	0.931854
C20-3n3	cis-11,14,17-eic- osatrienoic acid	C20H34O2	1.41239	1.36447	-0.42072	-0.15398	2.76526	0.993 ± 0.582	5.54338	1.16316	-0.67054	-0.24871	-1.1535	0.993 ± 0.582	0.960 ± 0.994	0.02774	0.961764
C18-3n3	α-linolenic acid	C18H30O2	0.760087	-0.0133	0.850027	-0.64255	-0.28422	0.134 ± 0.292	0.881812	-0.77523	-0.78188	-0.25159	-0.41827	0.134 ± 0.292	-0.368 ± 0.269	1.266	0.368073
C14-0	myristic acid	C14H28O2	0.196657	0.897889	1.13288	0.04243	0.228189	-0.15088	0.117563	0.109727	-0.2994	-0.00839	-0.17814	0.500 ± 0.216	-0.068 ± 0.069	2.712	0.023923
The data are presented as the mean ± SEM.

## Sheet: Table 8
	Table 8 s-score-based AERC Profile of FFAs in Mice
	Mice	AERC	Mice	AERC	T-Test	p-value
	CSDS1	0.712634	LPS1	3.48491	1.741	0.1198
	CSDS2	5.74791	LPS3	1.09432
	CSDS3	5.9875	LPS4	0.163885
	CSDS4	4.38561	LPS5	4.56278
	CSDS5	14.4341	LPS6	1.06074
	CSDS_Mean	5.39245	LPS_Mean	1.85438
	AERC Area Enclosed by the Radar Chart.
